# Supplementary material for: Meta-Analysis of the Effects of Yeast Cell Wall Extract Supple-Mentation during Mycotoxin Challenges on the Performance of Laying Hens
Source: Toxins (Basel). 2024 Mar 30;16(4):171. doi: 10.3390/toxins16040171 (PMC11054775; doi:10.3390/toxins16040171)
Supplement: Supplementary file 1 [file toxins-16-00171-s001.zip]

Archive with 1 entries (1 files):
- toxins-2918329-supplementary.pdf
